# Supplementary material for: Efficient OLEDs Based on Slot-Die-Coated Multicomponent Emissive Layer
Source: Polymers (Basel). 2022 Aug 17;14(16):3363. doi: 10.3390/polym14163363 (PMC9413595; doi:10.3390/polym14163363)
Supplement: Supplementary file 1 [file polymers-14-03363-s001.zip]

Archive with 1 entries (1 files):
- polymers-1791194-supplementary.pdf
